# Supplementary material for: Strawberry cryptochrome FvCRY1 and FvCRY2 transcriptionally regulate anthocyanin biosynthesis and sugar metabolism
Source: Mol Hortic. 2025 Dec 2;5:63. doi: 10.1186/s43897-025-00197-5 (PMC12670867; doi:10.1186/s43897-025-00197-5)
Supplement: Supplementary file 1 — Supplementary Material 1. [file 43897_2025_197_MOESM1_ESM.xlsx]

## Sheet: RT-qPCR
Table S1 Primers used for RT-qPCR
Primer Name	Sequence(5'-3')
Actin-qF	GAGGCTCCATCTTAGCATCC
Actin-qR	ACAATTGAAGGGCCTGATTC
FvSFP9-qF	CTGGTAGCTTAGTGGTTC
FvSFP9-qR	CTGAATTGATGCATGCCTG
FvCHS2-qF	GAGACCGTTGTGCTTCACAG
FvCHS2-qR	GAATGCCCAAATGAAGATCA
FvCHI-qF	GTCGTTTCCTCCCTCCG
FvCHI-qR	CGTCTTGCCCTTCCAC
FvDFR2-qF	CCGGACTTTCGCCTCTATTT
FvDFR2-qR	GCTTTCGGATGCTCGTACA
FvINV-qF	GTACGGGTATGTGGGAGTGC
FvINV-qR	CCCAAGCGCATAGTGATCCA
