# Supplementary material for: Strawberry cryptochrome FvCRY1 and FvCRY2 transcriptionally regulate anthocyanin biosynthesis and sugar metabolism
Source: Mol Hortic. 2025 Dec 2;5:63. doi: 10.1186/s43897-025-00197-5 (PMC12670867; doi:10.1186/s43897-025-00197-5)
Supplement: Supplementary file 2 — Supplementary Material 2. [file 43897_2025_197_MOESM2_ESM.xlsx]

## Sheet: Subcellular localization assay
Table S2 Primers used for subcelluar localization assay
Original Vector	Primer Name	Sequence(5'-3')	Target Vector
pHB-YFP	pHB-FvCRY1-YFP-F	accagtctctctctaagcttATGTCAGGTGGTAGTGGTTG	pHB-FvCRY1-YFP
	pHB-FvCRY1-YFP-R	cccttgctcaccatactagtCCCAGTTTGAGATAGCCGCC
	pHB-FvCRY2-YFP-F	accagtctctctctaagcttATGGGTAGCAGCAATAAGAC	pHB-FvCRY2-YFP
	pHB-FvCRY2-YFP-R	cccttgctcaccatactagtGAGGCATTCATCTTCCAAAG
*Lowercase letters represent homologous arm sequences or restriction sites.
