# Supplementary material for: Strawberry cryptochrome FvCRY1 and FvCRY2 transcriptionally regulate anthocyanin biosynthesis and sugar metabolism
Source: Mol Hortic. 2025 Dec 2;5:63. doi: 10.1186/s43897-025-00197-5 (PMC12670867; doi:10.1186/s43897-025-00197-5)
Supplement: Supplementary file 3 — Supplementary Material 3. [file 43897_2025_197_MOESM3_ESM.xlsx]

## Sheet: Yeast one-hybrid assay
Table S3 Primers used for Yeast one-hybrid assay
Original Vector	Primer Name	Sequence(5'-3')	Target Vector
mpB42AD	mpB42AD-FvCRY1-F	tttaacgtcaaggaggaattcATGTCAGGTGGTAGTGGTTG	mpB42AD-FvCRY1
	mpB42AD-FvCRY1-R	tggaggagcacccatctcgagCCCAGTTTGAGATAGCCGCC
	mpB42AD-FvCRY2-F	tttaacgtcaaggaggaattcATGGGTAGCAGCAATAAGACC	mpB42AD-FvCRY2
	mpB42AD-FvCRY2-R	tggaggagcacccatctcgagGAGGCATTCATCTTCCAAAGCT
	mpB42AD-CNT1-F	tttaacgtcaaggaggaattcATGTCAGGTGGTAGTGGTTG	mpB42AD-FvCNT1
	mpB42AD-CNT1-R	tggaggagcacccatctcgagAGTTAACGCTTCTTGCAACC
	mpB42AD-CNT2-F	tttaacgtcaaggaggaattcATGGGTAGCAGCAATAAGACC	mpB42AD-FvCNT2
	mpB42AD-CNT2-R	tggaggagcacccatctcgagTTCGATTTCCCACATCTTG
	mpB42AD-CCT1-F	tttaacgtcaaggaggaattcATGGAAATGTGGCAGCATG	mpB42AD-FvCCT1
	mpB42AD-CCT1-R	tggaggagcacccatctcgagCCCAGTTTGAGATAGCCGCC
	mpB42AD-CCT2-F	tttaacgtcaaggaggaattcATGGCAGCTGCAAAGGCTG	mpB42AD-FvCCT2
	mpB42AD-CCT2-R	tggaggagcacccatctcgagGAGGCATTCATCTTCCAAAGCT
pLacZ	placz-FvCHS2-F	tttgatattggatcggaattcTCTCTTGAAAGTTGTAATGGCAC	pLacZ-FvCHS2
	placz-FvCHS2-R	atacagagcacatgcctcgagTTCGATATCTCGGAGAAGTGTC
	placz-FvCHI-F	tttgatattggatcggaattcTCGTTTAAGACAAAGCCCAATG	pLacZ-FvCHI
	placz-FvCHI-R	atacagagcacatgcctcgagGATGATTTTGGTGTAGGAGAACTC
	placz-FvDFR2-F	tttgatattggatcggaattcATAAGGACCTTTAAGTTGGGGAC	pLacZ-FvDFR2
	placz-FvDFR2-R	atacagagcacatgcctcgagCTAGTTAGTGCCGTGGAGTATTG
	placz-FvINV-F	tttgatattggatcggaattcCTAAGTCATTTTATATGCCATCTCTTTG	pLacZ-FvINV
	placz-FvINV-R	atacagagcacatacctcaaaGCTGTGGTTTGGTTTGGTCG
	placz-FvSFP9-F	tttgatattggatcggaattcAGATGACCGAAACAATTAAT	pLacZ-FvSFP9
	placz-FvSFP9-R	atacagagcacatacctcaaaATCTAAACTTCTTACTACTC
	placz-Ebox-F	aattcCACGTGTCAGCACGTGTCAGCACGTGTCAGCACGTGTCAGCACGTGTCAGc	pLacZ-E-box
	placz-Ebox-R	TCGAGCTGACACGTGCTGACACGTGCTGACACGTGCTGACACGTGCTGACACGTGG
*Lowercase letters represent homologous arm sequences or restriction sites.
*mpB42AD:MCS in front of b42AD, rest same as pB42AD
