# Supplementary material for: Strawberry cryptochrome FvCRY1 and FvCRY2 transcriptionally regulate anthocyanin biosynthesis and sugar metabolism
Source: Mol Hortic. 2025 Dec 2;5:63. doi: 10.1186/s43897-025-00197-5 (PMC12670867; doi:10.1186/s43897-025-00197-5)
Supplement: Supplementary file 4 — Supplementary Material 4. [file 43897_2025_197_MOESM4_ESM.xlsx]

## Sheet: Dual-luciferase assay
Table S4 Primers used for Dual-luciferase assay
Original Vector	Primer Name	Sequence(5'-3')	Target Vector
pGreenII0800-LUC	pGreenII0800-FvCHS2-F	gtcgacggtatcgataagcttTCTCTTGAAAGTTGTAATGGCAC	pGreenⅡ0800-FvCHS2
	pGreenII0800-FvCHS2-R	cgctctagaactagtggatcTTCGATATCTCGGAGAAGTGTC
	pGreenII0800-FvDFR2-F	gtcgacggtatcgataagcttATTGAGACATTTGAGATTTGGACATT	pGreenⅡ0800-FvDFR2
	pGreenII0800-FvDFR2-R	cgctctagaactagtggatcCTAGACAAGGAAGTTCGATGAGG
	pGreenII0800-FvCHI-F	gtcgacggtatcgataagcttTTCAAGTTAAGCGGCGTCGT	pGreenⅡ0800-FvCHI
	pGreenII0800-FvCHI-R	cgctctagaactagtggatcCTTGATTTTCTTGGTTTTGAT
	pGreenII0800-FvINV-F	gtcgacggtatcgataagcttCTAAGTCATTTTATATGCCATCTCTTTG	pGreenⅡ0800-FvINV
	pGreenII0800-FvINV-R	cgctctagaactagtggatcCGCTGTGGTTTGGTTTGGTCG
	pGreenII0800-FvSFP9-F	ttcctgcagcccgggggatccAGATGACCGAAACAATTAATTAGAAACCTTA	pGreenⅡ0800-FvSFP9
	pGreenII0800-FvSFP9-R	atctccaccgcggtggcggccgATCTAAACTTCTTACTACTCTAAG
	pGreenⅡ0800-Ebox-F	agcttCACGTGTCAGCACGTGTCAGCACGTGTCAGCACGTGTCAGCACGTGTCAGg	pGreenⅡ0800-Ebox
	pGreenⅡ0800-Ebox-R	gatccCTGACACGTGCTGACACGTGCTGACACGTGCTGACACGTGCTGACACGTGa
	pGreenⅡ0800-mEbox-F	agcttCTTTTTTTTGCTTTTTTTTGCTTTTTTTTGCTTTTTTTTGCTTTTTTTTGg	pGreenⅡ0800-mEbox
	pGreenⅡ0800-mEbox-R	gatccCAAAAAAAAGCAAAAAAAAGCAAAAAAAAGCAAAAAAAAGCAAAAAAAAGa
pHB-YFP	pHB-FvCRY1-YFP-F	accagtctctctctaagcttATGTCAGGTGGTAGTGGTTG	pHB-FvCRY1-YFP
	pHB-FvCRY1-YFP-R	cccttgctcaccatactagtCCCAGTTTGAGATAGCCGCC
	pHB-FvCRY2-YFP-F	accagtctctctctaagcttATGGGTAGCAGCAATAAGAC	pHB-FvCRY2-YFP
	pHB-FvCRY2-YFP-R	cccttgctcaccatactagtGAGGCATTCATCTTCCAAAG
*Lowercase letters represent homologous arm sequences or restriction sites.
