# Supplementary material for: Strawberry cryptochrome FvCRY1 and FvCRY2 transcriptionally regulate anthocyanin biosynthesis and sugar metabolism
Source: Mol Hortic. 2025 Dec 2;5:63. doi: 10.1186/s43897-025-00197-5 (PMC12670867; doi:10.1186/s43897-025-00197-5)
Supplement: Supplementary file 5 — Supplementary Material 5. [file 43897_2025_197_MOESM5_ESM.xlsx]

## Sheet: Transcriptional activity assay
Table S5 Primers used for transcriptional activity assay
Original Vector	Primer Name	Sequence(5'-3')	Target Vector
mpGBKT7	FvCRY1-CNT1-BD-F	aaggccaaggaggccgaattcATGTCAGGTGGTAGTGGTTGCA	FvCRY1-CNT1-BD
	FvCRY1-CNT1-BD-R	atccttgtaatccatgtcgacAGTTAACGCTTCTTGCAACCTGG
	FvCRY1-ΔCT-BD-F	aaggccaaggaggccgaattcATGTCAGGTGGTAGTGGTTGCA	FvCRY1-ΔCT-BD
	FvCRY1-ΔCT-BD-R	atccttgtaatccatgtcgacATCTTCAACAACATACTGCAGGGTT
	FvCRY1-BD-F	aaggccaaggaggccgaattcATGTCAGGTGGTAGTGGTTGCA	FvCRY1-BD
	FvCRY1-BD-R	atccttgtaatccatgtcgacCCCAGTTTGAGATAGCCGCC
	FvCRY2-CNT1--BD-F	aaggccaaggaggccgaattcATGGGTAGCAGCAATAAGACCATA	FvCRY2-CNT2-BD
	FvCRY2-CNT1--BD-R	atccttgtaatccatgtcgacTATGGCTTCAGTCAAACGTTCTCT
	FvCRY2-ΔCT-BD-F	aaggccaaggaggccgaattcATGGGTAGCAGCAATAAGACCATA	FvCRY2-ΔCT-BD
	FvCRY2-ΔCT-BD-R	atccttgtaatccatgtcgacGCTCCTGTCTTCAATTGTTCTTGA
	FvCRY2-BD-F	aaggccaaggaggccgaattcATGGGTAGCAGCAATAAGACCATA	FvCRY2-BD
	FvCRY2-BD-R	atccttgtaatccatgtcgacGAGGCATTCATCTTCCAAAGCT
pGreenⅡ0800-LUC	UAS-pgreen-0800-F	agcttCGGAGTACTGTCCTCCGAGCGGAGTACTGTCCTCCGAGCGGAGTACTGTCCTCCGAGCGGAGTACTGTCCTCCGAGCGGAGTACTGTCCTCCGAGCGGAGTACTGTCCTCCGAGg	pGreenⅡ0800-UAS-TATA-LUC
	UAS-pgreen-0800-R	gatccCTCGGAGGACAGTACTCCGCTCGGAGGACAGTACTCCGCTCGGAGGACAGTACTCCGCTCGGAGGACAGTACTCCGCTCGGAGGACAGTACTCCGCTCGGAGGACAGTACTCCGa
	TATA-pgreen-0800-F	gatccGACCCTTCCTCTATATAAGGAAGTTCATTTCATTTGGAGAGAACAgc
	TATA-pgreen-0800-R	ggccgcTGTTCTCTCC AAATGAAATG AACTTCCTTA TATAGAGGAA GGGTCg
pHB-YFP	pHB-FvCRY1-BD-F	ctatctcaaactgggactagtATGAAGCTACTGTCTTCTATCGAACAA	pHB-FvCRY1-BD-YFP
	pHB-FvCRY1-BD-R	gcccttgctcaccatactagtCGATACAGTCAACTGTCTTTGACCTT
	pHB-FvCRY1-CNT1-BD-F	caagaagcgttaactactagtATGAAGCTACTGTCTTCTATCGAACAA	pHB-FvCRY1-CNT1-BD-YFP
	pHB-FvCRY1-CNT1-BD-R	gcccttgctcaccatactagtCGATACAGTCAACTGTCTTTGACCTT
	pHB-FvCRY1-ΔCT-BD-F	tatgttgttgaagatactagtATGAAGCTACTGTCTTCTATCGAACAA	pHB-FvCRY1-ΔCT-BD-YFP
	pHB-FvCRY1-ΔCT-BD-R	gcccttgctcaccatactagtCGATACAGTCAACTGTCTTTGACCTT
	pHB-FvCRY2-BD-F	gaagatgaatgcctcactagtATGAAGCTACTGTCTTCTATCGAACAA	pHB-FvCRY2-BD-YFP
	pHB-FvCRY2-BD-R	gcccttgctcaccatactagtCGATACAGTCAACTGTCTTTGACCTT
	pHB-FvCRY2-CNT2-BD-F	gatgtgggaaatcgaactagtATGAAGCTACTGTCTTCTATCGAACAA	pHB-FvCRY2-CNT2-BD-YFP
	pHB-FvCRY2-CNT2-BD-R	gcccttgctcaccatactagtCGATACAGTCAACTGTCTTTGACCTT
	pHB-FvCRY2-ΔCT-BD-F	attgaagacaggagcactagtATGAAGCTACTGTCTTCTATCGAACAA	pHB-FvCRY2-ΔCT-BD-YFP
	pHB-FvCRY2-ΔCT-BD-R	gcccttgctcaccatactagtCGATACAGTCAACTGTCTTTGACCTT
*Lowercase letters represent homologous arm sequences or restriction sites.
*mpGBKT7:MCS in front of BD, rest same as pGBKT7

## Sheet: Stable genetic transformation
Original Vector	Primer Name	Sequence(5'-3')	Target Vector
pHB-YFP	pHB-FvCRY1-YFP-F	accagtctctctctaagcttATGTCAGGTGGTAGTGGTTG	pHB-FvCRY1-YFP
	pHB-FvCRY1-YFP-R	cccttgctcaccatactagtCCCAGTTTGAGATAGCCGCC
	pHB-FvCRY2-YFP-F	accagtctctctctaagcttATGGGTAGCAGCAATAAGAC	pHB-FvCRY2-YFP
	pHB-FvCRY2-YFP-R	cccttgctcaccatactagtGAGGCATTCATCTTCCAAAG
*Lowercase letters represent homologous arm sequences or restriction sites.
