# Supplementary material for: Strawberry cryptochrome FvCRY1 and FvCRY2 transcriptionally regulate anthocyanin biosynthesis and sugar metabolism
Source: Mol Hortic. 2025 Dec 2;5:63. doi: 10.1186/s43897-025-00197-5 (PMC12670867; doi:10.1186/s43897-025-00197-5)
Supplement: Supplementary file 6 — Supplementary Material 6. [file 43897_2025_197_MOESM6_ESM.xlsx]

## Sheet: Stable genetic transformation
Table S6 Primers used for stable genetic transformation
Original Vector	Primer Name	Sequence(5'-3')	Target Vector
pHB-YFP	pHB-FvCRY1-YFP-F	accagtctctctctaagcttATGTCAGGTGGTAGTGGTTG	pHB-FvCRY1-YFP
	pHB-FvCRY1-YFP-R	cccttgctcaccatactagtCCCAGTTTGAGATAGCCGCC
	pHB-FvCRY2-YFP-F	accagtctctctctaagcttATGGGTAGCAGCAATAAGAC	pHB-FvCRY2-YFP
	pHB-FvCRY2-YFP-R	cccttgctcaccatactagtGAGGCATTCATCTTCCAAAG
*Lowercase letters represent homologous arm sequences or restriction sites.
